# Supplementary material for: Reduced Humoral and Cellular Immune Response to Primary COVID-19 mRNA Vaccination in Kidney Transplanted Children Aged 5–11 Years
Source: Viruses. 2023 Jul 14;15(7):1553. doi: 10.3390/v15071553 (PMC10384144; doi:10.3390/v15071553)
Supplement: Supplementary file 1 [file viruses-15-01553-s001.zip]

Archive with 1 entries (1 files):
- viruses-2480664-supplementary.pdf
